# Supplementary material for: Synthesis and In Situ Application of a New Fluorescent Probe for Visual Detection of Copper(II) in Plant Roots
Source: Molecules. 2025 Dec 15;30(24):4783. doi: 10.3390/molecules30244783 (PMC12735961; doi:10.3390/molecules30244783)
Supplement: Supplementary file 1 [file molecules-30-04783-s001.zip]

Archive with 1 entries (1 files):
- molecules-3990724-supplementary.pdf
